# Supplementary material for: Evaluating the COVID-19 vaccination program in Japan, 2021 using the counterfactual reproduction number
Source: Sci Rep. 2023 Oct 18;13:17762. doi: 10.1038/s41598-023-44942-6 (PMC10584853; doi:10.1038/s41598-023-44942-6)
Supplement: Supplementary file 2 — Supplementary Information 2. [file 41598_2023_44942_MOESM2_ESM.csv]

Date	Reported
2021-02-17	1386
2021-02-18	1066
2021-02-19	1168
2021-02-20	961
2021-02-21	539
2021-02-22	1141
2021-02-23	751
2021-02-24	1091
2021-02-25	1023
2021-02-26	1325
2021-02-27	832
2021-02-28	467
2021-03-01	983
2021-03-02	1162
2021-03-03	1021
2021-03-04	1001
2021-03-05	1054
2021-03-06	868
2021-03-07	475
2021-03-08	1070
2021-03-09	1240
2021-03-10	1146
2021-03-11	1257
2021-03-12	1253
2021-03-13	865
2021-03-14	534
2021-03-15	1086
2021-03-16	1469
2021-03-17	1311
2021-03-18	1244
2021-03-19	1541
2021-03-20	941
2021-03-21	655
2021-03-22	1362
2021-03-23	1778
2021-03-24	1792
2021-03-25	1787
2021-03-26	1879
2021-03-27	1554
2021-03-28	988
2021-03-29	2001
2021-03-30	2485
2021-03-31	2478
2021-04-01	2443
2021-04-02	2652
2021-04-03	2219
2021-04-04	1185
2021-04-05	2584
2021-04-06	3131
2021-04-07	3038
2021-04-08	3149
2021-04-09	3345
2021-04-10	2647
2021-04-11	1416
2021-04-12	3550
2021-04-13	4084
2021-04-14	3937
2021-04-15	4293
2021-04-16	4469
2021-04-17	3612
2021-04-18	2010
2021-04-19	4374
2021-04-20	4967
2021-04-21	4914
2021-04-22	4748
2021-04-23	5235
2021-04-24	4070
2021-04-25	2378
2021-04-26	4857
2021-04-27	5415
2021-04-28	5611
2021-04-29	3379
2021-04-30	5765
2021-05-01	5154
2021-05-02	3771
2021-05-03	3473
2021-05-04	3674
2021-05-05	3712
2021-05-06	5794
2021-05-07	7138
2021-05-08	5838
2021-05-09	3591
2021-05-10	6057
2021-05-11	6687
2021-05-12	5968
2021-05-13	5346
2021-05-14	5638
2021-05-15	4461
2021-05-16	2891
2021-05-17	4924
2021-05-18	5502
2021-05-19	5065
2021-05-20	4528
2021-05-21	4820
2021-05-22	3308
2021-05-23	1990
2021-05-24	3611
2021-05-25	4313
2021-05-26	3679
2021-05-27	3320
2021-05-28	3292
2021-05-29	2638
2021-05-30	1379
2021-05-31	2594
2021-06-01	2809
2021-06-02	2592
2021-06-03	2425
2021-06-04	2433
2021-06-05	1755
2021-06-06	1005
2021-06-07	1811
2021-06-08	2146
2021-06-09	1821
2021-06-10	1627
2021-06-11	1874
2021-06-12	1251
2021-06-13	666
2021-06-14	1408
2021-06-15	1717
2021-06-16	1397
2021-06-17	1381
2021-06-18	1505
2021-06-19	1136
2021-06-20	650
2021-06-21	1481
2021-06-22	1768
2021-06-23	1503
2021-06-24	1505
2021-06-25	1592
2021-06-26	1128
2021-06-27	743
2021-06-28	1465
2021-06-29	1688
2021-06-30	1577
2021-07-01	1684
2021-07-02	1822
2021-07-03	1305
2021-07-04	807
2021-07-05	1622
2021-07-06	2168
2021-07-07	2044
2021-07-08	2111
2021-07-09	2348
2021-07-10	1802
2021-07-11	1092
2021-07-12	2282
2021-07-13	3078
2021-07-14	3205
2021-07-15	3063
2021-07-16	3669
2021-07-17	2785
2021-07-18	1772
2021-07-19	3778
2021-07-20	4785
2021-07-21	5272
2021-07-22	3578
2021-07-23	3040
2021-07-24	5149
2021-07-25	3805
2021-07-26	8087
2021-07-27	9551
2021-07-28	10509
2021-07-29	10059
2021-07-30	12071
2021-07-31	9918
2021-08-01	6013
2021-08-02	12282
2021-08-03	14374
2021-08-04	14646
2021-08-05	14346
2021-08-06	15475
2021-08-07	13536
2021-08-08	9023
2021-08-09	7433
2021-08-10	17432
2021-08-11	20225
2021-08-12	19936
2021-08-13	18583
2021-08-14	15500
2021-08-15	9933
2021-08-16	20183
2021-08-17	25036
2021-08-18	25038
2021-08-19	23582
2021-08-20	24334
2021-08-21	19833
2021-08-22	11066
2021-08-23	22206
2021-08-24	23490
2021-08-25	23033
2021-08-26	20730
2021-08-27	20328
2021-08-28	16350
2021-08-29	8710
2021-08-30	17414
2021-08-31	18596
2021-09-01	16017
2021-09-02	13929
2021-09-03	13421
2021-09-04	10192
2021-09-05	5085
2021-09-06	10673
2021-09-07	11102
2021-09-08	9257
2021-09-09	7569
2021-09-10	7716
2021-09-11	5956
2021-09-12	2859
2021-09-13	6122
2021-09-14	6270
2021-09-15	5034
2021-09-16	4354
2021-09-17	4159
2021-09-18	3020
2021-09-19	1752
2021-09-20	1394
2021-09-21	3335
2021-09-22	3520
2021-09-23	1545
2021-09-24	2462
2021-09-25	1952
2021-09-26	903
2021-09-27	1792
2021-09-28	1818
2021-09-29	1474
2021-09-30	1277
2021-10-01	1235
2021-10-02	800
2021-10-03	472
2021-10-04	1030
2021-10-05	1106
2021-10-06	841
2021-10-07	743
2021-10-08	711
2021-10-09	549
2021-10-10	269
2021-10-11	627
2021-10-12	675
2021-10-13	590
2021-10-14	494
2021-10-15	499
2021-10-16	359
2021-10-17	177
2021-10-18	401
2021-10-19	402
2021-10-20	293
2021-10-21	321
2021-10-22	284
2021-10-23	219
2021-10-24	132
2021-10-25	322
2021-10-26	294
2021-10-27	284
2021-10-28	289
2021-10-29	272
2021-10-30	213
2021-10-31	78
2021-11-01	226
2021-11-02	245
2021-11-03	116
2021-11-04	240
2021-11-05	228
2021-11-06	151
2021-11-07	90
2021-11-08	214
2021-11-09	190
2021-11-10	204
2021-11-11	176
2021-11-12	187
2021-11-13	132
2021-11-14	65
2021-11-15	138
2021-11-16	169
2021-11-17	154
2021-11-18	134
2021-11-19	129
2021-11-20	130
2021-11-21	27
2021-11-22	122
2021-11-23	52
2021-11-24	112
2021-11-25	113
2021-11-26	136
2021-11-27	68
2021-11-28	59
2021-11-29	125
2021-11-30	124
