# Supplementary material for: Evaluating the COVID-19 vaccination program in Japan, 2021 using the counterfactual reproduction number
Source: Sci Rep. 2023 Oct 18;13:17762. doi: 10.1038/s41598-023-44942-6 (PMC10584853; doi:10.1038/s41598-023-44942-6)
Supplement: Supplementary file 3 — Supplementary Information 3. [file 41598_2023_44942_MOESM3_ESM.csv]

Date	Vaccinated1st
2021/2/17	121
2021/2/18	445
2021/2/19	4065
2021/2/20	618
2021/2/21	161
2021/2/22	5676
2021/2/23	139
2021/2/24	5246
2021/2/25	4418
2021/2/26	5768
2021/2/27	151
2021/2/28	3
2021/3/1	2705
2021/3/2	2147
2021/3/3	2313
2021/3/4	2114
2021/3/5	9962
2021/3/6	2355
2021/3/7	2312
2021/3/8	31297
2021/3/9	37876
2021/3/10	42969
2021/3/11	35820
2021/3/12	44170
2021/3/13	8580
2021/3/14	1161
2021/3/15	58265
2021/3/16	67346
2021/3/17	71975
2021/3/18	71457
2021/3/19	74046
2021/3/20	6914
2021/3/21	3772
2021/3/22	35154
2021/3/23	35234
2021/3/24	35003
2021/3/25	35943
2021/3/26	38984
2021/3/27	7591
2021/3/28	2259
2021/3/29	22145
2021/3/30	25151
2021/3/31	24176
2021/4/1	19261
2021/4/2	25060
2021/4/3	8398
2021/4/4	2821
2021/4/5	28617
2021/4/6	36237
2021/4/7	40842
2021/4/8	19341
2021/4/9	36128
2021/4/10	6957
2021/4/11	1234
2021/4/12	9298
2021/4/13	8201
2021/4/14	11688
2021/4/15	28024
2021/4/16	41578
2021/4/17	23426
2021/4/18	19337
2021/4/19	110262
2021/4/20	167360
2021/4/21	201987
2021/4/22	202258
2021/4/23	207381
2021/4/24	116578
2021/4/25	61591
2021/4/26	191206
2021/4/27	249303
2021/4/28	286954
2021/4/29	43746
2021/4/30	225836
2021/5/1	108497
2021/5/2	45969
2021/5/3	12329
2021/5/4	13205
2021/5/5	13972
2021/5/6	95570
2021/5/7	110932
2021/5/8	104230
2021/5/9	94288
2021/5/10	162268
2021/5/11	198400
2021/5/12	231967
2021/5/13	225204
2021/5/14	206574
2021/5/15	176277
2021/5/16	205742
2021/5/17	255343
2021/5/18	311502
2021/5/19	374854
2021/5/20	397080
2021/5/21	349214
2021/5/22	315947
2021/5/23	341381
2021/5/24	494250
2021/5/25	570073
2021/5/26	631392
2021/5/27	608234
2021/5/28	582497
2021/5/29	499730
2021/5/30	470892
2021/5/31	559623
2021/6/1	676631
2021/6/2	702068
2021/6/3	709129
2021/6/4	692789
2021/6/5	635258
2021/6/6	574367
2021/6/7	688339
2021/6/8	753686
2021/6/9	744276
2021/6/10	726504
2021/6/11	740207
2021/6/12	679511
2021/6/13	616364
2021/6/14	630326
2021/6/15	683466
2021/6/16	666694
2021/6/17	674954
2021/6/18	663349
2021/6/19	686910
2021/6/20	683078
2021/6/21	719080
2021/6/22	757990
2021/6/23	771774
2021/6/24	749798
2021/6/25	741889
2021/6/26	771652
2021/6/27	794151
2021/6/28	744368
2021/6/29	802113
2021/6/30	844596
2021/7/1	644259
2021/7/2	607607
2021/7/3	897591
2021/7/4	845648
2021/7/5	945606
2021/7/6	1001406
2021/7/7	1028202
2021/7/8	1031652
2021/7/9	1045295
2021/7/10	1043726
2021/7/11	769382
2021/7/12	804882
2021/7/13	874346
2021/7/14	862199
2021/7/15	841851
2021/7/16	873972
2021/7/17	830760
2021/7/18	615624
2021/7/19	500985
2021/7/20	776297
2021/7/21	745088
2021/7/22	324399
2021/7/23	254234
2021/7/24	467080
2021/7/25	421704
2021/7/26	558267
2021/7/27	608744
2021/7/28	601348
2021/7/29	606620
2021/7/30	635781
2021/7/31	640868
2021/8/1	559755
2021/8/2	567999
2021/8/3	585682
2021/8/4	573868
2021/8/5	561278
2021/8/6	581729
2021/8/7	698098
2021/8/8	608739
2021/8/9	168167
2021/8/10	486772
2021/8/11	496861
2021/8/12	490086
2021/8/13	344375
2021/8/14	353528
2021/8/15	368520
2021/8/16	433311
2021/8/17	544502
2021/8/18	575387
2021/8/19	574535
2021/8/20	613455
2021/8/21	719664
2021/8/22	626048
2021/8/23	546661
2021/8/24	608999
2021/8/25	602247
2021/8/26	568052
2021/8/27	639262
2021/8/28	728345
2021/8/29	597355
2021/8/30	388741
2021/8/31	648930
2021/9/1	643795
2021/9/2	420650
2021/9/3	738473
2021/9/4	954450
2021/9/5	775297
2021/9/6	616095
2021/9/7	628987
2021/9/8	596332
2021/9/9	583470
2021/9/10	647402
2021/9/11	784579
2021/9/12	617392
2021/9/13	509273
2021/9/14	535133
2021/9/15	512109
2021/9/16	498654
2021/9/17	575518
2021/9/18	737716
2021/9/19	574796
2021/9/20	155817
2021/9/21	409354
2021/9/22	418798
2021/9/23	194184
2021/9/24	434671
2021/9/25	573782
2021/9/26	446005
2021/9/27	375602
2021/9/28	405650
2021/9/29	401974
2021/9/30	387386
2021/10/1	438319
2021/10/2	596617
2021/10/3	467063
2021/10/4	329599
2021/10/5	344541
2021/10/6	329599
2021/10/7	316470
2021/10/8	376052
2021/10/9	507298
2021/10/10	378011
2021/10/11	283705
2021/10/12	269412
2021/10/13	141120
2021/10/14	261971
2021/10/15	303269
2021/10/16	397310
2021/10/17	248670
2021/10/18	176423
2021/10/19	172662
2021/10/20	164810
2021/10/21	147816
2021/10/22	193720
2021/10/23	265090
2021/10/24	166612
2021/10/25	109595
2021/10/26	112853
2021/10/27	105342
2021/10/28	101794
2021/10/29	130454
2021/10/30	181339
2021/10/31	118964
2021/11/1	56751
2021/11/2	38408
2021/11/3	21603
2021/11/4	54234
2021/11/5	84007
2021/11/6	115742
2021/11/7	73124
2021/11/8	47873
2021/11/9	49901
2021/11/10	33626
2021/11/11	30318
2021/11/12	50371
2021/11/13	67293
2021/11/14	30662
2021/11/15	25700
2021/11/16	25115
2021/11/17	24710
2021/11/18	23133
2021/11/19	41764
2021/11/20	55626
2021/11/21	24768
2021/11/22	22352
2021/11/23	4944
2021/11/24	22229
2021/11/25	19918
2021/11/26	37979
2021/11/27	51261
2021/11/28	19720
2021/11/29	18157
2021/11/30	17840
